# Supplementary material for: Novel Human Antibodies to Insulin Growth Factor 2 Receptor (IGF2R) for Radioimmunoimaging and Therapy of Canine and Human Osteosarcoma
Source: Cancers (Basel). 2021 May 4;13(9):2208. doi: 10.3390/cancers13092208 (PMC8124616; doi:10.3390/cancers13092208)
Supplement: Supplementary file 1 [file cancers-13-02208-s001.zip]

Archive with 1 entries (1 files):
- cancers-1190938-supplementary.pdf
